# Supplementary material for: Stability of Superhydrophobicity and Structure of PVDF Membranes Treated by Vacuum Oxygen Plasma and Organofluorosilanisation
Source: Membranes (Basel). 2023 Mar 9;13(3):314. doi: 10.3390/membranes13030314 (PMC10054235; doi:10.3390/membranes13030314)
Supplement: Supplementary file 1 [file membranes-13-00314-s001.zip]

Archive with 1 entries (1 files):
- membranes-2222111-supplementary.pdf
